# Supplementary material for: Prognostic analysis of cuproptosis-related gene in triple-negative breast cancer
Source: Front Immunol. 2022 Aug 1;13:922780. doi: 10.3389/fimmu.2022.922780 (PMC9376234; doi:10.3389/fimmu.2022.922780)
Supplement: Supplementary file 5 [file Table_1.xlsx]

## Sheet: Sheet1
GeneCards Symbol	Molecular function	SuperPathway	Pathways
ATP7A	ATP-driven copper (Cu(+)) ion pump	Copper metabolism，Platinum Pathway,Innate Immune System	Copper homeostasis， Copper metabolism
ATP7B	Copper ion transmembrane transporter	Copper metabolism,Ion channel transport,Cardiac conduction	Copper homeostasis， Copper metabolism
CDKN2A	Capable of inducing cell cycle arrest in G1 and G2 phases	Diseases of Cellular Senescence,Regulation of activated PAK-2p34 by proteasome mediated degradation,Transport of the SLBP independent Mature mRNA	Apoptosis Bladder cancer Cell cycle DNA IR-double strand breaks and cellular response via ATM Fragile X syndrome
DBT	The branched-chain alpha-keto dehydrogenase complex catalyzes the overall conversion of alpha-keto acids to acyl-CoA and CO	Branched-chain amino acid catabolism, 2-oxobutanoate degradation I,Signaling by Rho GTPases	2-oxobutanoate degradation 2-oxoisovalerate decarboxylation to isobutanoyl-CoA L-isoleucine degradation I L-leucine degradation I L-threonine degradation V
DLAT	The pyruvate dehydrogenase complex catalyzes the overall conversion of pyruvate to acetyl-CoA and CO	Pyruvate metabolism,glycolysis (BIOCYC),Glucose / Energy Metabolism	Glycolysis and gluconeogenesis Neuroinflammation and glutamatergic signaling TCA cycle and deficiency of pyruvate dehydrogenase complex (PDHc)
DLD	Lipoamide dehydrogenase is a component of the glycine cleavage system as well as an E3 component of three alpha-ketoacid dehydrogenase complexes	Branched-chain amino acid catabolism,Pyruvate metabolism,2-oxobutanoate degradation I	7q11.23 copy number variation syndrome,Amino acid metabolism,
DLST	Dihydrolipoamide succinyltransferase (E2) component of the 2-oxoglutarate dehydrogenase complex.	TCA cycle III (animals),Lysine catabolism,Glucose / Energy Metabolism	7q11.23 copy number variation syndrome Amino acid metabolism Krebs cycle disorders Metabolic reprogramming in colon cancer TCA cycle (aka Krebs or citric acid cycle)
FDX1	Essential for the synthesis of various steroid hormones	Metabolism of steroid hormones,Oxidation by cytochrome P450, Metabolism	Biological oxidations Cytochrome P450 - arranged by substrate type Defective CYP11A1 causes AICSR Disease Diseases of metabolism
GCSH	The glycine cleavage system catalyzes the degradation of glycine. The H protein (GCSH) shuttles the methylamine group of glycine from the P protein (GLDC) to the T protein (GCST).	Glyoxylate metabolism and glycine degradation,Metabolism,Regulation of expression of SLITs and ROBOs	Glycine degradation Glyoxylate metabolism and glycine degradation Metabolism Metabolism of amino acids and derivatives
GLS	Catalyzes the first reaction in the primary pathway for the renal catabolism of glutamine	Gene expression (Transcription),Glutamate and glutamine metabolism Neurotransmitter release cycle	Amino acid metabolism Metabolic reprogramming in colon cancer Neuroinflammation and glutamatergic signaling
LIAS	Catalyzes the radical-mediated insertion of two sulfur atoms into the C-6 and C-8 positions of the octanoyl moiety bound to the lipoyl domains of lipoate-dependent enzymes, thereby converting the octanoylated domains into lipoylated derivatives.	Glyoxylate metabolism and glycine degradation,Metabolism,Regulation of expression of SLITs and ROBOs	Glyoxylate metabolism and glycine degradation Metabolism Metabolism of amino acids and derivatives
LIPT1	Catalyzes the transfer of the lipoyl group from lipoyl-AMP to the specific lysine residue of lipoyl domains of lipoate-dependent enzymes.	Glyoxylate metabolism and glycine degradation,Metabolism,Regulation of expression of SLITs and ROBOs	Glyoxylate metabolism and glycine degradation Metabolism Metabolism of amino acids and derivatives
MTF1	Zinc-dependent transcriptional regulator of cellular adaption to conditions of exposure to heavy metals	Metabolism of steroids,Metal ion SLC transporters,Metabolism
PDHA1	The pyruvate dehydrogenase complex catalyzes the overall conversion of pyruvate to acetyl-CoA and CO(2), and thereby links the glycolytic pathway to the tricarboxylic cycle.	Pyruvate metabolism,glycolysis (BIOCYC),Glucose / Energy Metabolism	Acetylcholine synthesis Amino acid metabolism Glycolysis and gluconeogenesis Lipid metabolism pathway Metabolic reprogramming in colon cancer
PDHB	The pyruvate dehydrogenase complex catalyzes the overall conversion of pyruvate to acetyl-CoA and CO(2), and thereby links the glycolytic pathway to the tricarboxylic cycle.	Pyruvate metabolism,Glyoxylate metabolism and glycine degradation,Metabolism	Metabolic reprogramming in colon cancer
SLC31A1	High-affinity, saturable copper transporter involved in dietary copper uptake.	Transport of inorganic cations/anions and amino acids/oligopeptides,Platinum Pathway, Pharmacokinetics/Pharmacodynamics,Glucose / Energy Metabolism	Copper homeostasis Copper metabolism
